# Supplementary material for: Effects of Fermented Compound Chinese Herbal Feed on Gut Microbiota, Immune Response, and Disease Resistance in Chinese Soft-Shelled Turtle (Pelodiscus sinensis)
Source: Animals (Basel). 2026 Mar 31;16(7):1054. doi: 10.3390/ani16071054 (PMC13072027; doi:10.3390/ani16071054)
Supplement: Supplementary file 1 [file animals-16-01054-s001.zip]

Archive with 1 entries (1 files):
- animals-4202186-supplementary.pdf
